# Supplementary material for: Lactic Acid Bacteria Diversity and Characterization of Probiotic Candidates in Fermented Meats
Source: Foods. 2021 Jul 1;10(7):1519. doi: 10.3390/foods10071519 (PMC8305854; doi:10.3390/foods10071519)
Supplement: Supplementary file 1 [file foods-10-01519-s001.zip]

Archive with 1 entries (1 files):
- foods-1252670-supplementary.pdf
